# Supplementary material for: Increased Virulence of Culicoides Midge Cell-Derived Bluetongue Virus in IFNAR Mice
Source: Viruses. 2024 Sep 17;16(9):1474. doi: 10.3390/v16091474 (PMC11437402; doi:10.3390/v16091474)
Supplement: Supplementary file 1 [file viruses-16-01474-s001.zip]

Archive with 1 entries (1 files):
- viruses-3187041-supplementary.pdf
